# Supplementary material for: Identification of Optimal Reference Genes for Normalization of qPCR Analysis during Pepper Fruit Development
Source: Front Plant Sci. 2017 Jun 29;8:1128. doi: 10.3389/fpls.2017.01128 (PMC5489665; doi:10.3389/fpls.2017.01128)
Supplement: Supplemental Table 1 — (A) RPKM values of homologous genes of previously identified RGs against RNA-seq data of different developmental stages of pepper fruit (CM334 and ECW). DPA, Day past anthesis; MG, Mature green; B, breaker. (B) RPKM values of homologous genes of previously identified RGs against RNA-seq data of different developmental stages of pepper fruit (ZL-1). length between 1 and 3 cm; F-Dev3:Fruits with length between 3 and 4 cm; F-Dev4:Fruits with length between 4 and 5 cm; F-Dev5:Mature green; The full size green fruit (5–6 cm); F-Dev6:Breaker (fruit turning red); F-Dev7:Breaker plus 3 days; F-Dev8:Breaker plus 5 days; F-Dev9:Breaker plus 7 days. [file Table1.XLSX]

## Sheet: Sheet1
Supplemental Table 1 A. RPKM values of homologous genes of previously identified RGs against RNA-seq data of different developmental stages of pepper fruit (CM334 and ECW)
	CM334 Pericarp (PC)							CM334 Placenta (PL)							ECW Placenta (PL)
Gene ID	PC-6DPA	PC-16DPA	PC-25DPA	PC-MG	PC-B	PC-B5	PC-B10	PL-6DPA	PL-16DPA	PL-25DPA	PL-MG	PL-B	PL-B5	PL-B10	ECW-PL-6DPA	ECW-PL-13DPA	ECW-PL-20DPA	ECW-PL-MG	ECW-PL-B	ECW-PL-B5	ECW-PL-B10	Ave
CA12g08730	0	0	0.137226	0.258686	0	0	0	0.67708	1.98715	1.01109	10.2397	5.07883	0.461314	0	0.527591	0	0	0.419562	0.202044	0	0	1.00001
CA00g80270	0.65169	0.660598	0.981463	1.1856	1.77814	1.51515	0.264814	0.453945	0.617856	1.71586	0.972024	1.34156	0.82308	0.386561	0.515666	0.533011	2.09887	2.10247	0.594426	0.38829	1.41891	1
CA06g03740	3.217	1.855	2.572	2.076	2.224	4.433	5.511	0.702	5.376	6.93	3.471	2.792	4.014	2.101	5.329	9.483	9.719	4.08	5.948	6.075	5.41	4.44371
CA06g07620	2.45019	2.66601	3.01564	2.19932	1.40785	1.6879	1.97383	0.375013	0.510722	1.42823	0.698229	1.0798	0.777133	0.73017	0	0	0	0	0	0	0	1
CA02g02740	4.40989	0.723755	1.76702	1.52427	0.615013	1.32461	0.0603726	2.01191	0.490416	0.702526	1.19214	0.435417	0.12809	0.156396	1.57032	0.457273	0.929058	1.03198	0.985041	0.188015	0.296757	1.00001
CA06g03040	1.79606	1.59099	2.05833	1.99128	1.58705	1.56145	1.22768	0.118247	0.332737	0.78766	0.362363	1.12947	0.387023	0.639701	0.784235	0.747331	1.04145	1.03708	0.691332	0.644068	0.484463	1
CA10g00750	0.799291	0.470902	0.527939	0.688444	0.963137	0.977324	0.781951	0.916411	1.22402	1.10309	1.07791	1.38064	1.39196	0.969104	0.62475	0.752543	0.816749	1.09946	0.997127	1.35609	2.08116	1
CA00g83820	3.00449	1.01185	0.898127	0.242278	0.46947	0.245911	0.223604	2.67603	1.04833	0.827567	0.528984	0.572099	0.678512	0.692811	1.82572	0.397945	0.773599	0.752698	0.650107	1.32352	2.15636	1
CA01g18140	1.4083	2.09605	1.28761	1.08954	1.69222	2.57394	4.085	3.87898	0.198587	0.282122	0.317995	0.43971	0.25086	0.244198	0.307233	0.22293	0.0276741	0.150157	0.238048	0.0978842	0.110952	1
CA05g03820	0	0	0	2.37983	2.03114	3.95767	2.18805	0	4.29764	3.29515	0	2.85057	0	0	0	0	0	0	0	0	0	1
CA12g07660	0.766235	3.17645	2.81048	0.660449	1.82982	1.54677	1.36378	0	2.26154	1.09217	2.69326	0.932062	0.914908	0.952076	0	0	0	0	0	0	0	1
CA06g13150	1.7254	1.47282	1.11613	1.43015	2.24933	2.30906	0.552946	0.936937	1.32263	3.80407	0.957416	0.848192	0.67753	0	0	0	0	0	0	0	1	0.971553
CA01g17900	1.52148	2.00362	3.29117	3.77051	3.69013	2.66309	0.412314	0.29348	0	0.083718	0.123774	0.0567466	0.05915	0.0731698	0	0	0	0	0	0	1	0.906779
CA09g15570	2.51307	2.12021	1.22004	0.842906	0.607983	0.105802	0.92103	0.789131	1.63249	1.95151	2.04399	0.899975	0.254126	0.731175	0.287734	0.375337	0.347195	0.420521	0.668666	0.592472	1	0.967874
CA03g06210	0.867548	1.05799	1.05553	0.788754	0.723047	0.631303	1.21394	0.898765	1.02473	0.918805	1.17591	0.689649	0.617944	1.30759	1.55297	1.34822	1.04231	0.882952	0.956838	0.983012	1	0.987514
CA03g29870	1.16636	1.43794	1.55077	0.80742	1.58825	0.979405	0.693359	0.750892	0.762957	1.22657	0.943768	1.52111	0.73972	1.00398	0.609237	0.734079	0.832165	0.72017	0.689616	1.09358	1	0.992922
CA01g16430	0.990203	1.23023	1.13981	0.714045	0.687063	1.45563	0.408496	0.396932	0.75002	0.398298	0.757408	0.825343	0.880832	0.973259	2.91335	1.47338	0.621537	0.69156	1.61142	1.20879	1	1.00608
CA00g84960	1.04852	1.52776	1.47528	1.19977	1.14494	1.42483	0.18581	0.375781	0.89012	0.622177	0.552312	0.457913	0.557538	0.839454	1.73363	1.68883	1.01726	0.905373	1.39774	0.956465	1	1.00007
CA04g06670	0.740313	0.7986	0.904141	1.09829	1.21076	1.38506	0.624083	0.436663	0.672231	0.555383	0.683622	0.815397	0.911954	1.51946	1.07866	1.29594	1.01913	1.10976	1.48525	1.5556	1	0.995252
CA11g05450	5.94725	5.82421	0	0	0	0	0	9.2285	0	0	0	0	0	0	0	0	0	0	0	0	0.999998	1.04762
DPA: Day past anthesis; MG: Mature green; B: breaker
Supplemental Table 1B. RPKM values of homologous genes of previously identified RGs against RNA-seq data of different developmental stages of pepper fruit (ZL-1)
Gene ID	ZL1-F-Dev1	ZL1-F-Dev2	ZL1-F-Dev3	ZL1-F-Dev4	ZL1-F-Dev5	ZL1-F-Dev6	ZL1-F-Dev7	ZL1-F-Dev8	ZL1-F-Dev9	Ave
Capana12g001934	0.950983	0.925495	1.60047	1.17834	0.853945	0.885325	1.12341	0.613539	0.868494	1
Capana08g001988	0.469281	1.17363	0.824468	1.33838	1.24971	1.51772	0.865596	0.868522	0.692695	1
Capana06g002809	0.0312783	0.0227308	0.023462	0.0117686	0.0204801	0.00941858	0.00756575	0.0159229	0.0101772	0.0169782
Capana06g002575	0.907297	0.957485	1.59058	1.16534	0.92288	1.11778	1.14461	0.565753	0.628273	1
Capana00g001862	0.608228	0.883012	0.949618	0.999743	0.88406	1.21798	0.937907	1.41674	1.10272	1
Capana07g000319	0.508017	0.396038	0.517787	0.410089	1.30546	1.87895	3.90512	0.0588477	0.0197019	1
Capana09g000128	1.30242	1.00827	1.78375	1.17752	0.651246	0.665109	1.0166	0.58447	0.810944	1.00004
Capana04g000407	0.489634	0.525637	1.35188	1.02232	0.592439	0.724788	1.99529	1.25064	1.04736	1
Capana06g002873	1.31536	1.1689	1.85243	1.4138	0.579616	0.504749	1.19799	0.593423	0.373722	1
Capana10g000224	0.667548	0.708514	0.93241	1.02819	0.852792	0.904944	1.26572	1.23565	1.40423	1
Capana04g000187	2.10488	2.8379	1.41846	1.46431	0.510814	0.26026	0.176113	0.0710854	0.156181	1
Capana04g000783	1.6118	1.3423	0.953122	1.58955	1.31599	0.340692	0.25487	0.491469	1.10022	1
Capana07g002456	1.32233	1.08809	0.895414	0.784983	0.549413	0.875881	2.34792	0.314761	0.821215	1
Capana01g002025	2.78126	2.79597	3.34366	2.65941	1.29782	2.21822	4.92358	2.27821	3.37663	2.85275
Capana05g000507	1.02378	1.1264	1.86165	1.9059	0.532189	0.680734	0.773222	0.33205	0.764067	1
Capana12g002146	3.22868	4.59854	4.80513	5.33838	2.56896	2.56777	4.45057	3.32023	3.83991	3.85757
Capana06g000853	0.89687	1.09509	1.28625	1.23354	1.07079	0.811375	0.888848	0.610928	1.1063	1
Capana06g001552	0.91611	0.946906	0.980625	0.782409	1.0974	0.883259	1.18084	1.14902	1.06342	1
Capana04g000903	0.916064	0.843175	0.932684	0.859736	1.28641	0.818964	1.34085	0.959362	1.04275	1
Capana09g000354	0.754433	1.00814	1.31942	1.32656	0.812005	0.735161	1.53026	0.514627	0.999396	1
Capana06g002016	0.844247	1.15275	1.27871	1.15054	0.903569	0.930254	0.878967	0.891555	0.969413	1
Capana03g000808	1.34854	1.10177	1.10378	1.04386	0.926332	0.799901	0.79542	0.882924	0.997478	1
Capana01g002185	0.993516	0.82848	0.739304	1.21754	1.20121	0.769301	1.10575	1.16033	0.984574	1
Capana08g002281	0.779989	0.949528	1.36242	0.963629	0.647007	0.516465	1.34874	0.651117	1.7811	1
Capana12g000003	0.751232	1.10344	1.5584	1.35042	0.603307	0.649346	0.810322	0.974239	1.1993	1
Capana09g002306	1.10955	1.19303	1.34478	1.23415	0.82981	0.666519	0.937985	0.820023	0.865107	1.00011
Capana01g002219	1.08997	1.22394	0.909294	0.931026	0.923734	0.79476	1.10194	0.952141	1.0732	1
F-Dev1:Fruits with length between 0-1 cm; F-Dev2:Fruits with length between 1-3 cm; F-Dev3:Fruits with length between 3-4 cm; F-Dev4:Fruits with length between 4-5 cm; F-Dev5:Mature green; The full size green fruit ( 5-6 cm); F-Dev6:Breaker (fruit turning red); F-Dev7:Breaker plus 3 days; F-Dev8:Breaker plus 5 days; F-Dev9:Breaker plus 7 days
