# Supplementary material for: Identification of Optimal Reference Genes for Normalization of qPCR Analysis during Pepper Fruit Development
Source: Front Plant Sci. 2017 Jun 29;8:1128. doi: 10.3389/fpls.2017.01128 (PMC5489665; doi:10.3389/fpls.2017.01128)
Supplement: Supplemental Table 2 — (A) RPKM values of selected RGs against RNA-seq data of different developmental stages of pepper fruit (CM334 and ECW). DPA, Day past anthesis; MG, Mature green; B, breaker. (B) RPKM values of selected RGs against RNA-seq data of different developmental stages of pepper fruit (Zunla-1). F-Dev1, Fruits with length between 0 and 1 cm; F-Dev2, Fruits with length between 1 and 3 cm; F-Dev3, Fruits with length between 3 and 4 cm; F-Dev4, Fruits with length between 4 and 5 cm; F-Dev5, Mature green; The full size green fruit (5–6 cm); F-Dev6, Breaker (fruit turning red); F-Dev7, Breaker plus 3 days; F-Dev8, Breaker plus 5 days; F-Dev9, Breaker plus 7 days. [file Table2.XLSX]

## Sheet: Sheet1
	Supplemental Table 2 A. RPKM values of selected RGs against RNA-seq data of different developmental stages of pepper fruit (CM334 and ECW)
	CM334 Pericarp (PC)							CM334 Placenta (PL)							ECW Placenta (PL)
Gene ID	PC-6DPA	PC-16DPA	PC-25DPA	PC-MG	PC-B	PC-B5	PC-B10	PL-6DPA	PL-16DPA	PL-25DPA	PL-MG	PL-B	PL-B5	PL-B10	ECW-PL-6DPA	ECW-PL-13DPA	ECW-PL-20DPA	ECW-PL-MG	ECW-PL-B	ECW-PL-B5	ECW-PL-B10
CA00g80930	225.031	215.153	239.529	283.714	267.949	314.806	260.487	376.024	413.022	326.152	399.418	366.622	408.993	308.696	319.183	333.265	295.367	393.911	390.863	412.396	396.59
CA00g30920	296.719	244.432	264.521	273.857	370.691	303.66	201.552	333.775	250.301	350.701	271.302	286.148	309.807	201.271	241.639	212.624	288.542	343.984	225.136	247.737	306.779
CA05g03890	300.323	330.757	296.023	379.997	356.713	406.092	230.961	351.512	455.327	362.876	392.073	370.375	417.019	494.316	476.443	399.264	377.227	364.904	329.718	280.992	271.314
CA01g11120	308.389	347.11	349.021	397.185	332.352	282.299	203.592	230.055	290.666	472.629	462.729	453.705	408.411	296.742	427.224	528.405	450.749	457.118	493.84	388.505	356.347
CA00g07200	340.93	305.532	311.616	369.941	421.381	546.137	205.371	425.288	454.043	334.972	304.364	367.364	317.532	193.959	359.58	275.184	268.051	281.104	264.768	267.366	218.512
CA05g05930	376.646	263.941	219.665	209.445	222.126	216.417	203.4	717.678	578.174	422.362	470.468	484.944	439.027	379.71	509.177	302.113	330.632	368.191	323.875	268.943	251.195
CA08g01550	380.888	393.517	359.572	385.74	350.061	336.608	339.284	298.866	354.275	441.996	408.706	384.793	400.018	392.832	448.556	385.84	479.744	499.537	472.487	428.764	393.507
CA02g27150	388.08	408.005	225.872	300.579	292.188	249.174	235.814	640.397	884.929	347.277	317.458	521.142	454.387	332.667	462.865	234.076	298.358	417.824	450.222	337.145	497.406
CA01g20990	398.282	339.129	287.535	328.956	312.148	266.778	273.945	314.139	318.668	266.837	245.881	316.972	315.371	262.195	333.886	435.187	407.494	371.683	366.974	382.146	344.73
CA00g85580	445.953	416.068	354.132	370.21	355.812	348.398	373.67	431.68	382.737	366.971	352.357	336.891	310.562	217.72	290.557	283.28	350.273	456.457	561.899	699.531	624.32
CA05g10730	507.028	981.062	895.586	1324.9	1159.45	1021.92	1070.16	297.358	522.252	1251.49	882.882	857.625	1062.12	1120.59	341.47	595.446	610.723	699.974	662.643	687.031	528.609
CA11g13490	510.371	595.489	575.085	657.225	518.057	339.683	266.316	749.309	1223.74	961.094	743.894	804.554	579.366	314.001	712.484	1031.68	1195.59	1814.48	1684.05	1041.43	1125.25
CA04g10250	515	614.895	525.69	674.446	609.601	547.381	538.549	190.839	450.98	616.818	505.766	576.254	507.537	645.497	395.321	657.427	595.943	745.763	865.869	731.222	739.212
CA01g17580	555.49	971.685	1131.9	1234.91	1137.55	823.965	1318.64	484.481	1535.89	1319.26	1207.7	1204.23	1474.16	1201.31	442.531	1148.19	770.494	1000.48	1089.59	1078.65	1345.28
CA08g07750	560.724	847.899	791.899	1060.17	1220	998.655	1160.29	824.028	1290.45	1235.36	1313.8	1753.03	1736.07	1081.46	536.424	652.873	726.771	932.599	1038.52	919.1	807.294
CA09g04460	576.572	680.32	768.491	1073.09	1137.65	1340.32	700.752	533.075	1481.82	1846.07	1518.19	1641.18	1143.41	796.165	509.857	607.254	1264.65	1595.24	1534.14	1139.71	888.609
CA04g03420	593.371	848.907	1024.77	840.788	552.341	521.206	626.8	1801.73	1835.13	957.794	990.345	1207.01	1279.1	967.383	1146	993.401	631.452	703.328	908.223	1113.15	585.111
CA12g12320	610.862	511.625	472.635	533.635	501.311	504.802	492.25	774.361	787.819	889.572	1039.32	1036.79	1041.38	901.922	647.855	768.172	848.086	845.537	827.96	789.479	701.876
CA00g79660	710.035	1158.05	1095.55	957.96	700.788	894.087	1416.02	572.188	927.9	992.87	602.539	1295.42	1502.49	1640.59	504.085	1258.02	872.677	726.654	869.091	1481.23	1321.25
CA00g53060	771.277	543.359	637.46	775.806	697.289	533.638	316.804	1363.13	1252.88	683.618	627.925	762.305	563.729	364.291	918.394	1160.61	1277.13	1768.57	1509.58	1060.24	1205.15
CA06g16810	772.212	685.204	664.734	785.564	677.716	483.531	295.834	818.42	748.553	814.126	563.202	589.431	544.246	345.168	910.31	915.088	1179.44	1028.02	826.107	700.289	867.893
CA00g52140	773.537	826.326	810.737	857.847	724.392	635.023	845.466	507.037	574.196	539.541	557.792	545.451	467.671	483.075	830.559	823.449	806.144	721.733	748.139	647.939	637.937
CA06g02180	784.761	897.303	922.823	1252.13	1509.13	1453.13	1641.77	517.264	538.55	514.551	763.042	830.602	1147.07	1246.96	581.744	423.918	449.616	650.849	878.335	1174.21	985.028
CA06g05650	1083.55	1193.66	1192.29	1372.62	908.755	638.831	506.565	696.416	915.547	1237.02	1038.76	1005.71	769.134	728.538	836.749	1270.9	1311.46	1628.92	1797.59	1622.22	1592.95
CA08g01850	1260.99	1253.8	1199.36	1008.01	1176.95	1037.29	1146.13	1719.9	1922.62	1456.41	1533.4	1619.92	1516.29	1212.57	1663.83	857.802	964.303	1432.51	1631.21	1097.92	899.095
CA09g15380	1848.14	1532.05	1783.45	1574.47	1971.67	1290.71	1161.44	1252.01	1529.57	1616.73	1483.74	1412.63	1030.6	860.06	975.58	775.204	935.769	1135.4	1012.85	710.299	603.043
DPA: Day past anthesis; MG: Mature green; B: breaker
Supplemental Table 2 B. RPKM values of selected RGs against RNA-seq data of different developmental stages of pepper fruit (Zunla-1)
Gene ID	ZL1-F-Dev1	ZL1-F-Dev2	ZL1-F-Dev3	ZL1-F-Dev4	ZL1-F-Dev5	ZL1-F-Dev6	ZL1-F-Dev7	ZL1-F-Dev8	ZL1-F-Dev9
Capana01g002973	205.988	211.07	253.664	285.075	278.084	406.882	339.1	433.44	352.952
Capana03g002360	220.634	379.009	408.873	350.627	353.27	260.634	244.112	223.081	256.791
Capana08g001534	222.767	259.044	616.468	409.496	312.151	339.454	516.725	205.067	243.005
Capana05g000211	225.964	435.673	270.093	303.078	333.415	289.142	289.185	324.231	337.778
Capana10g000108	227.198	281.764	272.474	263.329	287.217	325.336	411.453	300.522	514.236
Capana00g000039	236.894	360.195	349.394	461.599	285.156	277.976	346.401	242.614	464.117
Capana00g004772	242.43	298.578	540.227	878.737	250.676	230.617	267.335	201.107	252.231
Capana08g001826	266.936	407.332	310.198	310.632	297.081	259.651	264.674	266.824	587.696
Capana03g001101	279.216	352.621	481.034	542.783	269.746	239.135	608.606	292.197	378.2
Capana11g000125	304.717	320.936	691.783	428.091	251.013	321.998	404.89	315.625	337.319
Capana10g001439	310.28	290.882	466.542	401.799	263.735	278.622	473.172	289.89	299.083
Capana05g000355	330.9	414.465	669.284	595.554	283.391	221.057	325.244	284.017	243.977
Capana09g000183	333.668	534.81	503.044	494.866	290.848	286.322	335.484	256.243	323.643
Capana09g002323	333.852	483.116	468.819	456.281	324.139	300.226	387.1	341.253	415.423
Capana03g003317	337.609	374.9	424.847	477.113	317.62	230.365	345.742	316.943	512.781
Capana10g002052	353.299	301.03	398.334	430.052	269.078	234.11	335.648	375.621	377.665
Capana09g000354	305.491	408.223	534.27	537.163	328.804	297.687	619.644	208.387	404.684
Capana01g003039	413.523	435.01	441.562	490.934	213.687	290.624	466.358	333.05	427.58
Capana10g002452	420.731	376.857	443.805	408.182	248.816	278.13	517.267	395.474	499.686
Capana03g001128	440.479	497.846	497.951	423.837	270.502	340.584	676.522	462.271	587.83
Capana00g003435	457.579	455.258	689.245	717.301	313.138	240.877	420.005	205.075	406.727
Capana04g000324	501.053	712.839	1406.32	802.445	563.131	555.001	1716.07	701.218	522.883
Capana04g000974	510.181	539.305	464.471	478.185	600.8	531.654	632.266	1207.71	1521.97
Capana05g000680	554.944	627.36	994.797	770.936	680.772	753.906	1189.77	847.286	1017.29
Capana00g003769	561.643	690.205	701.781	747.394	255.451	361.144	500.042	559.888	533.338
Capana03g001608	569.867	765.489	1062.78	1019.66	540.767	539.791	529.588	367.649	346.059
Capana01g004473	578.473	1052.52	558.212	838.196	579.646	607.559	348.08	527.916	441.819
Capana08g000057	591.051	696.14	1058.81	957.115	526.771	471.165	728.996	565.004	581.39
Capana06g002575	606.587	640.141	1063.41	779.108	617.005	747.309	765.245	378.243	420.042
Capana11g000123	631.324	727.531	1113.92	1201.67	660.581	935.154	927.58	500.77	806.721
Capana01g002000	649.087	972.871	811.873	1029.22	248.035	282.349	509.136	1039.76	1137.89
Capana05g002209	680.574	1131.87	1088.13	1174.16	599.178	794.813	234.524	506.825	268.027
Capana03g001703	709.889	631.175	367.512	655.411	649.404	900.751	431.376	1807.75	1106.43
Capana03g003662	717.616	1014.92	1098.11	1236.93	662.989	706.495	517.507	362.699	535.309
Capana08g002745	758.237	763.888	887.915	789.333	763.859	667.536	873.206	683.815	957.14
Capana00g001862	488.058	708.552	761.998	802.22	709.392	977.339	752.601	1136.83	884.848
Capana06g001009	810.263	923.946	1768.08	1456.41	917.392	813.011	1673.66	1210.86	1695.97
Capana04g000290	877.766	1314.9	1058.6	1319.62	584.382	401.62	594.043	1147.27	562.138
Capana01g002050	962.776	1018.77	1765.02	1578.26	548.218	651.595	688.031	413.943	564.041
Capana09g000325	975.569	983.805	1046.02	752.08	619.412	248.591	692.263	448.144	1004.72
Capana03g000825	988.555	956.071	828.364	903.303	466.362	289.496	622.16	785.024	1485.1
Capana00g004150	1073.63	1139.36	1227.94	1107.47	523.969	339.119	624.357	736.666	1649.15
Capana12g002146	1086.9	1548.05	1617.6	1797.11	864.816	864.415	1498.24	1117.72	1292.67
Capana12g002666	1173.69	927.266	944.202	893.767	886.085	704.326	1347.63	840.93	1292.08
Capana07g002410	1331.89	1440.92	1302.04	1471.54	892.731	946.125	799.824	1085.4	1245.68
Capana04g002411	1454.05	1655.47	1389.59	1487.37	625.121	651.153	1140.16	1245.39	1161.15
Capana06g000115	1539.91	1127.61	679.791	901.106	540.274	509.119	676.467	381.477	353.956
Capana05g002401	1985.53	1198.92	892.554	885.299	475.746	560.223	762.972	649.752	854.24
F-Dev1:Fruits with length between 0-1 cm; F-Dev2:Fruits with length between 1-3 cm; F-Dev3:Fruits with length between 3-4 cm; F-Dev4:Fruits with length between 4-5 cm; F-Dev5:Mature green; The full size green fruit ( 5-6 cm); F-Dev6:Breaker (fruit turning red); F-Dev7:Breaker plus 3 days; F-Dev8:Breaker plus 5 days; F-Dev9:Breaker plus 7 days
