# Supplementary material for: Identification of Optimal Reference Genes for Normalization of qPCR Analysis during Pepper Fruit Development
Source: Front Plant Sci. 2017 Jun 29;8:1128. doi: 10.3389/fpls.2017.01128 (PMC5489665; doi:10.3389/fpls.2017.01128)
Supplement: Supplemental Table 3 — Average expression (ME), standard error (STD), and coefficient variation (CV) values of the homologous genes of previously identified RGs and selected RGs. Commone genes between homomogous genes of previously identified RGs and selected RGs were labeled in bold. [file Table3.xlsx]

## Sheet: Sheet1
Supplemental Table 3 Average expression (ME), standard error (STD), and coefficient variation (CV) values of the homologous genes of previously identified RGs and selected RGs
Homologous genes of previously identified RGs	ME	SD	CV	Selected RGs	ME	SD	CV
CA12g08730	3.42505	8.24383	2.40692	CA00g80930	330.818	65.4422	0.19782
CA00g80270	416.477	242.027	0.581129	CA00g30920	277.389	63.084	0.22742
CA06g03740	4.44371	2.38513	0.536743	CA05g03890	364.011	72.536	0.199269
CA06g07620	5.79181	5.79194	1.00002	CA01g11120	377.956	78.0263	0.206443
CA08g18890			No RNA-seq data	CA00g07200	325.381	90.516	0.278185
CA02g02740	11.1641	10.7902	0.966502	CA05g05930	359.911	114.668	0.318601
CA09g18320			No RNA-seq data	CA08g01550	396.933	104.05	0.262135
CA04g20140			No RNA-seq data	CA02g27150	395.041	114.306	0.289351
CA06g03040	11.6789	6.70664	0.574252	CA00g85580	396.642	93.7957	0.236475
CA10g00750	185.527	66.9459	0.360842	CA01g17580	1070.3	339.853	0.31753
CA04g21850			No RNA-seq data	CA08g07750	1023.21	313.752	0.306635
CA00g83820	418.973	327.501	0.781675	CA09g04460	1084.6	371.815	0.342813
CA07g21150			No RNA-seq data	CA00g79660	1023.79	304.588	0.297512
CA01g18140	3.90257	4.79765	1.22936	CA00g52140	684	175.851	0.257093
CA05g03820	0.114714	0.175278	1.52796	CA06g02180	912.514	295.184	0.323485
CA12g07660	0.349762	0.365044	1.04369	CA06g05650	1111.82	372.099	0.334676
CA06g20620			No RNA-seq data	CA08g01850	1314.78	341.995	0.260117
CA06g13150	0.585952	0.58418	0.996975	CA09g15380	1261.69	343.164	0.271988
CA01g17900	7.48943	10.6082	1.41643	Capana01g002973	307.361	81.1417	0.263994
CA09g15570	77.7489	55.1023	0.708721	Capana03g002360	299.67	72.6731	0.24251
CA03g06210	7.33562	1.81602	0.247562	Capana05g000211	312.062	57.9316	0.185641
CA03g29870	17.9027	5.61804	0.313809	Capana10g000108	320.392	88.8236	0.277234
CA01g16430	12.453	6.96668	0.559438	Capana00g000039	336.039	84.821	0.252415
CA08g17190			No RNA-seq data	Capana08g001826	330.114	106.901	0.323832
CA12g22930			No RNA-seq data	Capana03g001101	382.615	132.063	0.345158
CA00g84960	9.37514	4.11516	0.438943	Capana11g000125	375.152	129.929	0.346338
CA04g06670	72.6923	23.8635	0.328281	Capana09g000354	404.928	135.158	0.333782
CA11g05450	0.024381	0.0629805	2.58319	Capana10g001439	341.556	82.6209	0.241896
Capana12g001934	163.119	45.2886	0.277641	Capana09g000183	373.214	106.788	0.286131
Capana08g001988	126.547	42.8511	0.338618	Capana09g002323	390.023	68.7904	0.176375
Capana06g002809	2.14855	1.01251	0.471255	Capana03g003317	370.88	87.7349	0.236559
Capana06g002575	668.565	205.252	0.307003	Capana10g002052	341.648	63.376	0.185501
Capana00g001862	802.426	183.583	0.228785	Capana01g003039	390.259	91.428	0.234275
Capana07g000319	6.48822	8.05809	1.24196	Capana10g002452	398.772	89.6911	0.224918
Capana09g000128	1660.06	637.474	0.384006	Capana03g001128	466.425	121.237	0.259928
Capana04g000407	1041.54	508.563	0.488279	Capana00g001862	802.426	183.583	0.228785
Capana06g002873	1284.55	649.393	0.505542	Capana05g000680	826.34	206.191	0.249523
Capana10g000224	62.7369	16.0117	0.25522	Capana00g003769	545.654	160.827	0.294741
Capana04g000187	537.553	538.545	1.00184	Capana01g004473	614.714	210.929	0.343134
Capana04g000783	98.5772	51.6899	0.52436	Capana08g000057	686.271	200.171	0.291679
Capana07g002456	88.9875	51.7512	0.581556	Capana06g002575	668.565	205.252	0.307003
Capana01g002025	305.923	107.238	0.350539	Capana11g000123	833.916	230.975	0.276976
Capana05g000507	212.944	117.931	0.553813	Capana08g002745	793.881	95.4975	0.120292
Capana12g002146	1298.61	336.64	0.25923	Capana06g001009	1252.18	401.893	0.320955
Capana06g000853	155.917	33.6119	0.215575	Capana12g002146	1298.61	336.64	0.25923
Capana06g001552	19.6526	2.59634	0.132112	Capana12g002666	1001.11	218.434	0.218192
Capana04g000903	26.7939	5.10415	0.190497	Capana07g002410	1168.46	246.186	0.210693
Capana09g000354	404.928	135.158	0.333782	Capana04g002411	1201.05	358.709	0.298663
Capana06g002016	53.662	8.25766	0.153883
Capana03g000808	13.7085	2.40174	0.175201
Capana01g002185	21.377	3.96758	0.1856
Capana08g002281	34.5694	14.4381	0.417656
Capana12g000003	137.885	45.3103	0.328609
Capana09g002306	6.98881	1.59653	0.228441
Capana01g002219	25.3037	3.31383	0.130962
Commone genes between homomogous genes of previously identified RGs and selected RGs were labeled in bold.
