# Supplementary material for: Identification of Optimal Reference Genes for Normalization of qPCR Analysis during Pepper Fruit Development
Source: Front Plant Sci. 2017 Jun 29;8:1128. doi: 10.3389/fpls.2017.01128 (PMC5489665; doi:10.3389/fpls.2017.01128)
Supplement: Supplemental Table 4 — Ct-Values of 35 selected candidate RGs (IM, Immature; MG, Mature Green; B, Breaker; MR, Mature Red; Ave, Average). [file Table4.XLSX]

## Sheet: Sheet1
Supplemental Table 4. Ct Values of 35 selected candidate RGs (IM:Immature; MG:Mature Green; B:Breaker; MR: Mature Red; Ave:Average).
	IM			MG			B			MR			Ave
CaREV01	25.0324	25.1713	25.1422	23.594	23.5486	23.6133	23.5043	23.4671	23.4801	27.9109	28.0714	28.1903	25.0605
CaREV02	27.1331	31.524	31.4057	27.968	30.5655	30.3214	31.5755	37.8621	31.4715	33.2832	37.1277	36.9854	32.2686
CaREV03	26.9204	26.928	27.0343	25.9797	25.9878	26.2921	26.794	26.8383	26.7763	30.5876	31.072	30.9059	27.6764
CaREV04	33.8147	37.1511	34.4352	31.3934	31.4075	30.3132	33.452	33.5192	31.3852	30.9705	30.2159	31.3722	32.4525
CaREV05	28.6685	25.2064	28.4371	26.2466	27.2452	27.3824	26.9025	26.3656	26.4341	29.201	26.8574	25.1446	27.0076
CaREV06	24.314	24.2436	24.2181	23.402	23.2908	23.2443	23.3271	23.4097	23.3252	26.7939	27.2439	26.9215	24.4778
CaREV07	23.1143	22.9992	22.9952	21.8541	21.8582	21.8591	21.6397	21.93	21.7151	25.0029	24.9134	25.3918	22.9394
CaREV08	28.6685	25.2064	28.4371	26.2466	27.2452	27.3824	26.9025	26.3656	26.4341	29.201	26.8574	25.1446	27.0076
CaREV09	22.7537	22.7957	22.7277	21.7343	21.6591	21.7513	22.0591	21.9286	22.0586	21.1649	21.1408	21.1967	21.9142
CaREV10	33.8294	32.2765	34.1138	30.0913	30.8204	29.767	31.9726	32.7468	31.9071	29.4879	29.6032	29.7052	31.3601
CaREV11	26.1768	37.0324	25.6392	26.2848	26.2891	26.3822	31.2768	30.8797	30.7865	29.795	29.4433	29.002	29.0823
CaREV12	24.2157	24.2838	24.8331	23.368	23.3166	23.3001	24.1863	24.1737	24.1136	27.85	27.8871	27.9173	24.9538
CaREV13	25.2773	25.3011	25.2852	23.2515	23.2275	22.9157	26.1212	26.2617	26.2407	24.3974	24.4976	24.543	24.7766
CaREV14	26.2293	25.97	26.1269	24.9721	24.9533	24.9092	25.6172	25.8703	25.6383	27.9972	27.7097	27.6345	26.1357
CaREV15	26.2326	26.1681	26.2017	24.5875	24.4818	24.5031	27.6874	27.3587	27.6015	26.6009	25.8926	26.1223	26.1199
CaREV16	22.367	22.113	22.2984	21.1867	21.4766	21.3369	21.9554	22.3507	21.5506	22.1843	21.9748	22.6948	21.9574
CaREV17	27.9466	27.9365	28.2907	27.1596	27.0003	26.8363	26.871	26.755	26.6948	30.1422	30.1789	30.8996	28.0593
CaREV18	20.4524	20.4699	20.5049	20.4974	20.7776	20.8803	21.7329	21.8475	21.7836	23.8164	23.911	23.8055	21.7066
CaREV19	25.0901	24.8935	24.695	24.7598	24.7021	24.5044	23.4029	23.5942	22.9285	25.9787	26.2106	25.9822	24.7285
CaREV20	22.6096	22.6399	22.7954	22.4806	22.4329	22.4249	21.9724	21.9507	21.9649	24.9117	24.8868	24.8566	22.9939
CaREV21	24.8621	24.7743	24.8172	23.9769	23.8998	23.608	23.883	24.3272	23.8868	23.9155	23.9317	24.1208	24.1669
CaREV22	24.5461	24.322	24.4199	24.3032	24.011	24.0209	25.1428	24.9171	25.0324	26.8502	26.8041	26.83	25.1
CaREV23	28.5601	28.7756	28.736	28.5788	28.4259	28.4781	26.9729	26.9491	26.9359	29.5713	29.4786	29.525	28.4156
CaREV24	24.8906	24.498	24.5833	23.9807	23.8854	23.9858	25.1396	25.9435	25.0986	23.7488	23.7844	24.3439	24.4902
CaREV25	29.7022	27.4724	27.9291	25.3932	24.9754	24.9418	27.17	25.57	25.5465	28.3281	28.6077	28.9641	27.0501
CaREV26	27.602	27.6004	27.4272	26.9098	26.9775	26.9786	25.9302	25.9201	25.9493	28.4986	28.5751	28.4849	27.2378
CaREV27	24.8142	24.8281	24.9568	23.8694	23.9181	23.4909	24.3751	23.9201	24.1334	23.9524	23.7002	23.6567	24.1346
CaREV28	25.9132	25.8565	25.2587	24.9625	25.8183	24.9075	23.7264	23.7229	23.5109	24.8654	24.7691	25.4116	24.8936
CaREV29	27.884	25.1966	26.2487	20.6216	20.7354	20.8132	20.4431	20.8906	20.307	20.707	20.4663	20.5238	22.0698
CaREV30	27.6017	27.7678	27.3986	24.7711	24.7476	24.7339	22.9213	22.9128	23.7838	25.1009	25.0323	24.9915	25.1469
CaREV31	24.513	24.7902	24.7284	23.715	23.3794	22.9105	22.9143	23.3048	22.8481	22.5773	22.2719	21.9058	23.3216
CaREV32	22.9587	22.6651	22.6893	22.9132	23.0138	22.8159	20.893	20.8564	20.9124	23.4012	23.468	23.5514	22.5115
CaREV33	29.0646	28.509	28.7398	27.4078	27.5998	27.4748	27.9154	27.6095	27.6279	26.4081	26.3786	26.4128	27.5957
CaREV34	30.0741	29.7986	29.8408	27.6488	27.8799	27.5701	26.6742	27.9643	26.5586	25.9698	25.6719	25.9518	27.6336
CaREV35	32.8741	28.5665	28.5497	23.9842	23.8898	23.8211	23.4109	23.419	23.9471	23.1178	22.9551	23.3016	25.1531
