# Supplementary material for: Identification of Optimal Reference Genes for Normalization of qPCR Analysis during Pepper Fruit Development
Source: Front Plant Sci. 2017 Jun 29;8:1128. doi: 10.3389/fpls.2017.01128 (PMC5489665; doi:10.3389/fpls.2017.01128)
Supplement: Supplemental Table 5 — Expression stability values of 35 selected candidate RGs evaluated by geNorm, NormFinder and boxplot. [file Table5.XLSX]

## Sheet: Sheet1
Supplemental Table 5. Expression stability values of 35 selected candidate RGs evaluated by geNorm, NormFinder and boxplot
	geNorm	NormFinder	Whisker D-Value
CaREV01	1.319	1.13439	4.57372
CaREV02	1.678	1.83897	6.61307
CaREV03	1.347	1.23481	4.76861
CaREV04	1.517	1.1958	3.27209
CaREV05	0	0.811473	2.55184
CaREV06	1.225	0.894064	3.67407
CaREV07	1.149	0.727393	3.34108
CaREV08	0	0.811473	2.55184
CaREV09	0.323	0.634094	1.59152
CaREV10	1.551	1.25806	3.8078
CaREV11	1.812	1.85057	5.07304
CaREV12	1.292	1.11086	4.55658
CaREV13	1.404	0.913535	3.0763
CaREV14	1.032	0.497332	2.83558
CaREV15	1.378	0.878641	3.02505
CaREV16	0.553	0.191972	0.951221
CaREV17	1.179	0.823432	3.63331
CaREV18	1.258	0.994734	3.36854
CaREV19	0.942	0.58204	2.74863
CaREV20	1.074	0.678313	2.92237
CaREV21	0.449	0.357095	0.989665
CaREV22	1.117	0.699431	2.71638
CaREV23	0.776	0.579518	2.57233
CaREV24	0.976	0.737687	1.44326
CaREV25	1.203	0.69669	3.52982
CaREV26	0.859	0.481534	2.58634
CaREV27	0.402	0.446099	1.10695
CaREV28	0.64	0.582969	2.02274
CaREV29	1.744	1.84138	5.89621
CaREV30	1.438	1.01739	4.38338
CaREV31	0.097	0.812544	2.42555
CaREV32	0.91	0.698624	2.58625
CaREV33	0.23	0.845735	2.37131
CaREV34	1.48	1.23883	4.04002
CaREV35	1.61	1.6283	5.43327
